# Supplementary material for: Analysis of SARS-CoV-2 Genomes from West Java, Indonesia
Source: Viruses. 2021 Oct 18;13(10):2097. doi: 10.3390/v13102097 (PMC8538575; doi:10.3390/v13102097)
Supplement: Supplementary file 1 [file viruses-13-02097-s001.zip]

Archive with 1 entries (1 files):
- viruses-1406632-supplementary.pdf
